# Supplementary material for: Shared Ancestry and Signatures of Recent Selection in Gotland Sheep
Source: Genes (Basel). 2021 Mar 17;12(3):433. doi: 10.3390/genes12030433 (PMC8002741; doi:10.3390/genes12030433)
Supplement: Supplementary file 1 [file genes-12-00433-s001.zip]

Archive with 2 entries (2 files):
- Figure S1.jpg
- additional_file_1.xlsx
