# Supplementary material for: Shared Ancestry and Signatures of Recent Selection in Gotland Sheep
Source: Genes (Basel). 2021 Mar 17;12(3):433. doi: 10.3390/genes12030433 (PMC8002741; doi:10.3390/genes12030433)
Supplement: Supplementary file 1 [file genes-12-00433-s001.zip › additional_file_1.xlsx]

## Sheet: Sheet1
Chr	Pos.start	Pos.end	Gene_ID	Gene_Name	Gene_Type	region	snp.pos	log10pvalue	2=withinGene
1	10197552	10300837	ENSOARG00000019494	KIAA0319L	protein_coding	1:10126008-10526008	10326008	4.14575	1
1	10301134	10308473	ENSOARG00000019499	NCDN	protein_coding	1:10126008-10526008	10326008	4.14575	1
1	10316907	10332320	ENSOARG00000019518	TFAP2E	protein_coding	1:10126008-10526008	10326008	4.14575	2
1	10338528	10372835	ENSOARG00000019520	PSMB2	protein_coding	1:10126008-10526008	10326008	4.14575	1
1	10435470	10436150	ENSOARG00000000532	C1orf216	protein_coding	1:10126008-10526008	10326008	4.14575	1
1	10450582	10480905	ENSOARG00000019542	CLSPN	protein_coding	1:10126008-10526008	10326008	4.14575	1
1	15830095	15885701	ENSOARG00000020378	HIVEP3	protein_coding	1:15808656-16208656	16008656	4.14539	1
3	20285142	20292998	ENSOARG00000015997	E2F6	protein_coding	3:20170238-20570238	20370238	4.28421	1
3	20376633	20443733	ENSOARG00000016103	GREB1	protein_coding	3:20170238-20570238	20370238	4.28421	1
3	20454258	20461398	ENSOARG00000016129	NTSR2	protein_coding	3:20170238-20570238	20370238	4.28421	1
3	20547394	20594606	ENSOARG00000016144	LPIN1	protein_coding	3:20376558-20776558	20576558	4.94179	2
3	28671825	28710732	ENSOARG00000017402	APOB	protein_coding	3:28465400-28865400	28665400	4.71837	1
3	28791889	28797732	ENSOARG00000019474	TDRD15	protein_coding	3:28465400-28865400	28665400	4.71837	1
4	76229098	76331424	ENSOARG00000013527	ADCY1	protein_coding	4:76192859-76592859	76392859	4.24577	1
4	76531252	76535198	ENSOARG00000013678	RAMP3	protein_coding	4:76192859-76592859	76392859	4.24577	1
6	28634269	28635444	ENSOARG00000016646	PDHA2	protein_coding	6:28364010-28764010	28564010	4.59126	1
6	85259906	85267164	ENSOARG00000011002	ODAM	protein_coding	6:85205971-85605971	85405971	4.33737	1
6	85309552	85316834	ENSOARG00000011084	CSN3	protein_coding	6:85205971-85605971	85405971	4.33737	1
6	85421654	85422814	ENSOARG00000007780	CABS1	protein_coding	6:85205971-85605971	85405971	4.33737	1
6	85548894	85563111	ENSOARG00000011269	AMTN	protein_coding	6:85205971-85605971	85405971	4.33737	1
8	71689824	71690150	ENSOARG00000002635	SAMD5	protein_coding	8:71655962-72055962	71855962	4.10077	1
10	13718058	14172217	ENSOARG00000007449	ENOX1	protein_coding	10:13896224-14296224	14096224	4.47	2
12	36801185	36828327	ENSOARG00000012259	FMO3	protein_coding	12:36760517-37160517	36960517	4.41595	1
12	36915788	36955013	ENSOARG00000012434	FMO2	protein_coding	12:36760517-37160517	36960517	4.41595	1
12	36976494	37004901	ENSOARG00000012597	FMO1	protein_coding	12:36760517-37160517	36960517	4.41595	1
12	37028562	37060513	ENSOARG00000012761	FMO4	protein_coding	12:36760517-37160517	36960517	4.41595	1
12	37251701	37265327	ENSOARG00000013534	MYOC	protein_coding	12:37177415-37577415	37377415	4.77344	1
12	37302039	37323489	ENSOARG00000013652	VAMP4	protein_coding	12:37177415-37577415	37377415	4.77344	1
12	37342916	37359117	ENSOARG00000013736	EEF1AKNMT	protein_coding	12:37177415-37577415	37377415	4.77344	1
13	6086778	6226790	ENSOARG00000010864	SPTLC3	protein_coding	13:5971922-6371922	6171922	4.42652	2
13	6356637	6387888	ENSOARG00000010993	ISM1	protein_coding	13:5989716-6389716	6189716	4.4107	1
14	45037541	45041882	ENSOARG00000004728	FAM187B	protein_coding	14:45001813-45401813	45201813	4.60968	1
14	45067277	45083591	ENSOARG00000004736	LSR	protein_coding	14:45001813-45401813	45201813	4.60968	1
14	45085088	45093933	ENSOARG00000004745	USF2	protein_coding	14:45001813-45401813	45201813	4.60968	1
14	45097469	45098753	ENSOARG00000004756	HAMP	protein_coding	14:45001813-45401813	45201813	4.60968	1
14	45104795	45120915	ENSOARG00000004767	MAG	protein_coding	14:45001813-45401813	45201813	4.60968	1
14	45136825	45150045	ENSOARG00000004796	CD22	protein_coding	14:45001813-45401813	45201813	4.60968	1
14	45155223	45156122	ENSOARG00000011223	FFAR1	protein_coding	14:45001813-45401813	45201813	4.60968	1
14	45222912	45223904	ENSOARG00000011266	FFAR2	protein_coding	14:45001813-45401813	45201813	4.60968	1
14	45254953	45258246	ENSOARG00000004804	KRTDAP	protein_coding	14:45001813-45401813	45201813	4.60968	1
14	45291664	45296230	ENSOARG00000004837	SBSN	protein_coding	14:45001813-45401813	45201813	4.60968	1
14	45301055	45308814	ENSOARG00000004849	GAPDHS	protein_coding	14:45001813-45401813	45201813	4.60968	1
14	45308976	45310734	ENSOARG00000004856	TMEM147	protein_coding	14:45001813-45401813	45201813	4.60968	1
14	45314301	45326738	ENSOARG00000004873	ATP4A	protein_coding	14:45001813-45401813	45201813	4.60968	1
14	45457738	45466643	ENSOARG00000004906	HAUS5	protein_coding	14:45338588-45738588	45538588	4.26735	1
14	45474716	45482682	ENSOARG00000004926	RBM42	protein_coding	14:45338588-45738588	45538588	4.26735	1
14	45486710	45493353	ENSOARG00000004936	ETV2	protein_coding	14:45338588-45738588	45538588	4.26735	1
14	45499174	45505755	ENSOARG00000004946	COX6B1	protein_coding	14:45338588-45738588	45538588	4.26735	1
14	45516368	45524237	ENSOARG00000004956	UPK1A	protein_coding	14:45338588-45738588	45538588	4.26735	1
14	45552762	45579763	ENSOARG00000004987	KMT2B	protein_coding	14:45338588-45738588	45538588	4.26735	1
14	45575674	45577498	ENSOARG00000005003	IGFLR1	protein_coding	14:45338588-45738588	45538588	4.26735	1
14	45580974	45581877	ENSOARG00000005020	PSENEN	protein_coding	14:45338588-45738588	45538588	4.26735	1
14	45583500	45588468	ENSOARG00000005029	LIN37	protein_coding	14:45338588-45738588	45538588	4.26735	1
14	45589648	45591249	ENSOARG00000005034	HSPB6	protein_coding	14:45338588-45738588	45538588	4.26735	1
14	45611708	45623294	ENSOARG00000005062	ARHGAP33	protein_coding	14:45338588-45738588	45538588	4.26735	1
14	45629036	45647892	ENSOARG00000005080	PRODH2	protein_coding	14:45338588-45738588	45538588	4.26735	1
14	45656452	45675109	ENSOARG00000005100	NPHS1	protein_coding	14:45338588-45738588	45538588	4.26735	1
14	45679174	45687144	ENSOARG00000005119	KIRREL2	protein_coding	14:45338588-45738588	45538588	4.26735	1
14	45689178	45698271	ENSOARG00000005139	APLP1	protein_coding	14:45338588-45738588	45538588	4.26735	1
14	45702859	45709104	ENSOARG00000005154	NFKBID	protein_coding	14:45338588-45738588	45538588	4.26735	1
14	45712008	45713276	ENSOARG00000005164	HCST	protein_coding	14:45338588-45738588	45538588	4.26735	1
14	45713678	45716324	ENSOARG00000005167	TYROBP	protein_coding	14:45338588-45738588	45538588	4.26735	1
14	45752700	45757422	ENSOARG00000005176	LRFN3	protein_coding	14:45495525-45895525	45695525	4.90835	1
14	45796098	45800818	ENSOARG00000005182	SYNE4	protein_coding	14:45495525-45895525	45695525	4.90835	1
14	45799629	45807293	ENSOARG00000005191	ALKBH6	protein_coding	14:45495525-45895525	45695525	4.90835	1
14	45809251	45820851	ENSOARG00000005197	CLIP3	protein_coding	14:45495525-45895525	45695525	4.90835	1
14	45823203	45836648	ENSOARG00000005210	THAP8	protein_coding	14:45495525-45895525	45695525	4.90835	1
14	45837344	45887632	ENSOARG00000005231	WDR62	protein_coding	14:45495525-45895525	45695525	4.90835	1
14	45892869	45894717	ENSOARG00000005260	OVOL3	protein_coding	14:45495525-45895525	45695525	4.90835	1
14	45894823	45895992	ENSOARG00000005266	POLR2I	protein_coding	14:45645449-46045449	45845449	4.94863	1
14	45896675	45904813	ENSOARG00000005271	TBCB	protein_coding	14:45645449-46045449	45845449	4.94863	1
14	45921290	45927167	ENSOARG00000005281	CAPNS1	protein_coding	14:45645449-46045449	45845449	4.94863	1
14	45928308	45929037	ENSOARG00000005289	COX7A1	protein_coding	14:45645449-46045449	45845449	4.94863	1
14	45950588	45963874	ENSOARG00000005296	ZNF565	protein_coding	14:45645449-46045449	45845449	4.94863	1
14	46024927	46049179	ENSOARG00000005303	ZNF567	protein_coding	14:45669578-46069578	45869578	5.11636	1
14	46051699	46072267	ENSOARG00000005312	ZNF461	protein_coding	14:46040486-46440486	46240486	5.05643	1
14	46078597	46105945	ENSOARG00000005318	ZNF382	protein_coding	14:46040486-46440486	46240486	5.05643	1
14	46220306	46227470	ENSOARG00000005338	ZFP82	protein_coding	14:46040486-46440486	46240486	5.05643	1
14	46345293	46355897	ENSOARG00000005363	ZNF829	protein_coding	14:46040486-46440486	46240486	5.05643	1
14	46528520	46536568	ENSOARG00000005391	ZNF527	protein_coding	14:46138958-46538958	46338958	4.61382	1
14	47107216	47209152	ENSOARG00000005522	SIPA1L3	protein_coding	14:46991524-47391524	47191524	4.14777	2
14	47216100	47223755	ENSOARG00000005536	DPF1	protein_coding	14:46991524-47391524	47191524	4.14777	1
14	47255847	47260133	ENSOARG00000005544	PPP1R14A	protein_coding	14:46991524-47391524	47191524	4.14777	1
14	47268593	47295214	ENSOARG00000005552	SPINT2	protein_coding	14:46991524-47391524	47191524	4.14777	1
14	47307002	47315841	ENSOARG00000005564	YIF1B	protein_coding	14:46991524-47391524	47191524	4.14777	1
14	47318447	47326683	ENSOARG00000005574	KCNK6	protein_coding	14:46991524-47391524	47191524	4.14777	1
14	47334283	47363216	ENSOARG00000005588	CATSPERG	protein_coding	14:46991524-47391524	47191524	4.14777	1
14	47375583	47383622	ENSOARG00000005604	PSMD8	protein_coding	14:46991524-47391524	47191524	4.14777	1
14	47382254	47385158	ENSOARG00000005612	GGN	protein_coding	14:46991524-47391524	47191524	4.14777	1
14	47387095	47394553	ENSOARG00000005621	SPRED3	protein_coding	14:46998412-47398412	47198412	4.14896	1
16	28708496	28750521	ENSOARG00000008468	EMB	protein_coding	16:28490585-28890585	28690585	4.02615	1
16	30042296	30051519	ENSOARG00000008516	MRPS30	protein_coding	16:29766767-30166767	29966767	4.15029	1
17	64996177	65001296	ENSOARG00000018985	CRYBB3	protein_coding	17:64982159-65382159	65182159	4.60017	1
17	65012599	65021704	ENSOARG00000019007	CRYBB2	protein_coding	17:64982159-65382159	65182159	4.60017	1
17	65098471	65205105	ENSOARG00000019041	GRK3	protein_coding	17:64982159-65382159	65182159	4.60017	2
17	65228017	65452813	ENSOARG00000019120	MYO18B	protein_coding	17:65068838-65468838	65268838	4.00317	2
20	7234829	7248527	ENSOARG00000007458	HLA-DOB	protein_coding	20:7148778-7548778	7348778	4.1304	1
20	7273093	7280060	ENSOARG00000007622	PSMB8	protein_coding	20:7148778-7548778	7348778	4.1304	1
20	7281659	7289687	ENSOARG00000007738	TAP1	protein_coding	20:7148778-7548778	7348778	4.1304	1
20	7289441	7296754	ENSOARG00000007866	PSMB9	protein_coding	20:7148778-7548778	7348778	4.1304	1
20	7346814	7357333	ENSOARG00000007906	HLA-DMB	protein_coding	20:7148778-7548778	7348778	4.1304	2
20	7367386	7372035	ENSOARG00000007972	HLA-DMA	protein_coding	20:7148778-7548778	7348778	4.1304	1
20	7388331	7400017	ENSOARG00000008038	BRD2	protein_coding	20:7148778-7548778	7348778	4.1304	1
20	7420413	7425930	ENSOARG00000008091	HLA-DOA	protein_coding	20:7148778-7548778	7348778	4.1304	1
20	7453664	7481550	ENSOARG00000008335	COL11A2	protein_coding	20:7148778-7548778	7348778	4.1304	1
20	7482739	7489354	ENSOARG00000008766	RXRB	protein_coding	20:7148778-7548778	7348778	4.1304	1
20	7489214	7493043	ENSOARG00000008780	SLC39A7	protein_coding	20:7148778-7548778	7348778	4.1304	1
20	7493706	7495654	ENSOARG00000008818	HSD17B8	protein_coding	20:7148778-7548778	7348778	4.1304	1
20	7497744	7504692	ENSOARG00000008890	RING1	protein_coding	20:7148778-7548778	7348778	4.1304	1
20	7528489	7543954	ENSOARG00000008970	VPS52	protein_coding	20:7148778-7548778	7348778	4.1304	1
22	10012134	10036891	ENSOARG00000014272	LIPJ	protein_coding	22:9975937-10375937	10175937	4.3576	1
22	10148952	10163469	ENSOARG00000014349	LIPK	protein_coding	22:9975937-10375937	10175937	4.3576	1
22	10172728	10197946	ENSOARG00000014420	LIPN	protein_coding	22:9975937-10375937	10175937	4.3576	2
22	10205783	10240383	ENSOARG00000014573	LIPM	protein_coding	22:9975937-10375937	10175937	4.3576	1
22	10242923	10272413	ENSOARG00000014657	ANKRD22	protein_coding	22:9975937-10375937	10175937	4.3576	1
22	10326757	10349583	ENSOARG00000014740	STAMBPL1	protein_coding	22:9975937-10375937	10175937	4.3576	1
23	40133087	40272234	ENSOARG00000000085	ARHGAP28	protein_coding	23:40085834-40485834	40285834	4.5048	1
23	40284978	40414151	ENSOARG00000000327	LAMA1	protein_coding	23:40085834-40485834	40285834	4.5048	2
25	42977110	42979267	ENSOARG00000001902	FAM170B	protein_coding	25:42930893-43330893	43130893	4.10348	1
25	43127841	43132260	ENSOARG00000001947	C10orf71	protein_coding	25:42930893-43330893	43130893	4.10348	2
25	43153939	43189726	ENSOARG00000001990	DRGX	protein_coding	25:42930893-43330893	43130893	4.10348	1
25	43212228	43287197	ENSOARG00000002010	ERCC6	protein_coding	25:42930893-43330893	43130893	4.10348	1
26	32545194	32601000	ENSOARG00000001595	TACC1	protein_coding	26:32222218-32622218	32422218	4.64074	1
